# Supplementary material for: Combining citizen science and molecular diagnostic methods to investigate the prevalence of Borrelia burgdorferi s.l. and Borrelia miyamotoi in tick pools across Great Britain
Source: Front Microbiol. 2023 Apr 26;14:1126498. doi: 10.3389/fmicb.2023.1126498 (PMC10169747; doi:10.3389/fmicb.2023.1126498)
Supplement: SUPPLEMENTARY TABLE 1 — Prevalence of B. burgdorferi s.l. and B. miyamotoi in tick pools across Great Britain. [file Data_Sheet_2.XLSX]

## Sheet: Overall Table
Tick pools	No. of ticks	Collection date	Geographical location	Region	Tick origin	Ter-qPCR	Bmer-qPCR
281	4	X	Seaton, Cornwall	South West England	Deer	Positive	Negative
207	7	2017-04-07	Youlstone, North Cornwall	South West England	Deer	Positive	Negative
206	5	2017-03-25	Holsworthy, North Devon	South West England	Deer	Positive	Negative
309	4	2017-05-24	Ashmansworthy, Woolsery, North Devon	South West England	Dog	Positive	Negative
310	3	2017-05-27	Ashmansworthy, Woolsery, North Devon	South West England	Dog	Positive	Negative
311	6	2017-06-03	Ashmansworthy, Woolsery, North Devon	South West England	Dog	Positive	Negative
312	9	2017-06-23	Ashmansworthy, Woolsery, North Devon	South West England	Dog	Positive	Negative
219	10	2017-03-24	Woolsery, North Devon	South West England	Deer (Red deer, female)	Negative	Negative
216	3	2017-03-24	Woolsery, North Devon	South West England	Deer (Red deer, calf)	Positive	Negative
217	6	2017-03-24	Woolsery, North Devon	South West England	Deer (Red deer)	Negative	Negative
218	5	2017-03-24	Hollocombe, North Devon	South West England	Deer (Red deer, calf)	Positive	Negative
260	5	2017-06-02	Ilminster, Somerset	South West England	Dog	Negative	Negative
261	8	2017-05-13	Ilminster, Somerset	South West England	Dog	Negative	Negative
225	4	2017-05-03	Lyons Gate, Dorset	South West England	Human	Negative	Negative
187	6	2017-03-21	Lyons Gate, Dorset	South West England	Deer	Negative	Negative
188	3	2017-04-04	Lyons Gate, Dorset	South West England	Dog	Positive	Negative
189	5	2017-04-02	Lyons Gate, Dorset	South West England	Cat	Negative	Negative
190	7	2017-03-31	Southcombe Piddletrenthide, Dorchester, Dorset	South West England	Deer	Positive	Negative
227	9	2017-04-27	Warmwell, Dorset	South West England	Deer	Negative	Negative
256	9	X/05/2017	Orchard gate, Wiltshire	South West England	Dog	Negative	Negative
257	8	X/05/2017	Orchard gate, Wiltshire	South West England	Human	Negative	Negative
340	6	2017-06-25	Southleigh Wood, Wiltshire	South West England	Dog	Positive	Negative
341	6	2017-06-25	Southleigh Wood, Wiltshire	South West England	Dog	Positive	Negative
259	5	2017-05-21	Salisbury plain, Wiltshire	South West England	Dog	Negative	Negative
282	5	2017-06-13	Salisbury Plain, Wiltshire	South West England	Dog	Positive	Negative
283	4	2017-06-17	Salisbury Plain, Wiltshire	South West England	Dog	Positive	Negative
284	4	2017-06-22	Salisbury Plain, Wiltshire	South West England	Dog	Positive	Positive
204	8	2017-04-13	Chippenham, Wiltshire	South West England	Deer (Roe deer,female)	Positive	Negative
205	5	2017-04-14	Chippenham, Wiltshire	South West England	Deer (Roe deer,female)	Positive	Negative
213	5	2017-03-03	Chippenham, Wiltshire	South West England	Deer (Roe deer,female)	Negative	Negative
255	7	2017-05-21	Swindon, Wiltshire	South West England	Deer (Roe deer, male)	Positive	Negative
320	7	2017-07-10	Oakhanger, Hampshire	South East England	X	Positive	Negative
321	6	2017-07-19	Oakhanger, Hampshire	South East England	X	Positive	Negative
322	6	2017-07-19	Oakhanger, Hampshire	South East England	X	Positive	Positive
262	3	2017-06-06	Angmering park, West Sussex	South East England	Deer (Roe deer)	Negative	Negative
263	3	2017-05-19	Angmering park, West Sussex	South East England	Deer (Roe deer)	Positive	Negative
264	5	2017-06-06	Angmering park, West Sussex	South East England	Deer (Roe deer)	Negative	Negative
265	5	2017-06-06	Angmering park, West Sussex	South East England	Deer (Roe deer)	Negative	Negative
266	8	2017-06-11	Angmering park, West Sussex	South East England	Deer (Roe deer, male)	Negative	Negative
285	8	2017-06-16	Swinley Forest, Surry	South East England	Deer (Roe deer)	Negative	Negative
286	10	2017-06-16	Swinley Forest, Surry	South East England	Deer (Roe deer)	Positive	Positive
306	9	2017-06-30	Swinley forest, Surry	South East England	Deer (Roe deer, male)	Positive	Negative
307	5	2017-06-30	Swinley forest, Surry	South East England	Deer (Roe deer, male)	Positive	Negative
214	6	2017-03-11	Cripps Corner, East Sussex	South East England	Deer (Fallow, male)	Positive	Negative
215	4	2017-03-17	Cripps Corner, East Sussex	South East England	Deer (Fallow, male)	Positive	Negative
258	3	2017-06-01	SW11 8AZ, London	Greater London	Human	Negative	Negative
226	5	2017-05-08	Charlton, Southeast London	Greater London	Deer	Positive	Negative
220	3	2017-02-20	Thaxted, CM6 2NE, north-west Essex	East England	Fox	Positive	Negative
221	3	2017-03-22	Thaxted, CM6 2NE, north-west Essex	East England	Fox	Positive	Negative
222	5	2017-04-14	Thaxted, CM6 2NE, north-west Essex	East England	Deer (Fallow, male)	Positive	Negative
223	4	2017-04-17	Thaxted, CM6 2NE, north-west Essex	East England	Deer (Fallow, male)	Positive	Negative
224	4	2017-04-25	Thaxted, CM6 2NE, north-west Essex	East England	Fox	Positive	Positive
328	3	2017-07-15	Thaxted, CM6 2NE, north-west Essex	East England	Fox (female)	Positive	Negative
329	3	2017-06-28	Thaxted, CM6 2NE, north-west Essex	East England	Dog	Positive	Negative
330	6	2017-07-15	Thaxted, CM6 2NE, north-west Essex	East England	Fox (male)	Positive	Negative
331	6	2017-07-23	Thaxted, CM6 2NE, north-west Essex	East England	Dog	Positive	Negative
234	7	2017-05-07	Balsham, Cambridgeshire	East England	Deer (Fallow, male)	Negative	Negative
244	7	2017-04-18	Pebmarsh, Essex	East England	Dog	Negative	Negative
236	5	2017-05-21	Stowlangtoft, Suffolk	East England	Cat	Positive	Negative
185	7	2017-04-14	Hinderclay, Suffolk	East England	Deer (Roe deer, male)	Positive	Negative
186	5	2017-04-28	Hinderclay, Suffolk	East England	Deer (Muntjac)	Negative	Negative
280	5	X	Bonny Wood, Suffolk	East England	Deer (Roe deer male)	Positive	Negative
350	7	2017-08-10	Wickham Market, Suffolk	East England	Hedgehog	Positive	Positive
355	7	2017-07-27	Wickham Market, Suffolk	East England	Hedgehog	Positive	Negative
197	4	2017-04-15	Sotterley estate, Suffolk	East England	Deer (Fallow deer)	Positive	Negative
339	4	2017-07-13	Monks wood, Cambridgeshire	East England	Dog	Positive	Negative
289	6	2017-06-16	West Ayton, Scarborough	North East England	X	Positive	Negative
318	6	2017-07-14	Boggle Hole, Whitby, North Yorkshire	North East England	Deer	Positive	Negative
319	6	2017-05-10	Boggle Hole, Whitby, North Yorkshire	North East England	Deer	Positive	Negative
195	8	2017-04-21	Corbridge, Northumberland	North East England	X	Positive	Negative
274	9	2017-05-22	Arnside, Cumbria	North West England	Dog	Negative	Negative
275	5	2017-05-28	Arnside, Cumbria	North West England	Dog	Negative	Negative
276	3	2017-05-31	Arnside, Cumbria	North West England	Dog	Negative	Negative
277	4	2017-06-01	Arnside, Cumbria	North West England	Dog	Positive	Negative
278	4	2017-06-02	Arnside, Cumbria	North West England	Dog	Positive	Negative
279	6	2017-06-05	Arnside, Cumbria	North West England	Dog	Negative	Negative
202	6	2017-04-18	Arnside, Cumbria	North West England	Dog (Cocker Spaniel)	Positive	Negative
203	5	2017-04-18	Arnside, Cumbria	North West England	Dog (Cocker Spaniel)	Positive	Negative
238	8	2017-04-18	Arnside Knott, Cumbria	North West England	Dog (Cocker Spaniel)	Negative	Negative
239	8	2017-03-11	Arnside Knott, Cumbria	North West England	Dog (Cocker Spaniel)	Negative	Negative
240	4	2017-04-02	Arnside Knott, Cumbria	North West England	Dog (Cocker Spaniel)	Negative	Negative
241	4	2017-02-18	Arnside Knott, Cumbria	North West England	Dog (Cocker Spaniel)	Negative	Negative
242	7	2017-03-20	Arnside Knott, Cumbria	North West England	Dog (Cocker Spaniel)	Negative	Positive
302	5	2017-06-20	Ash Lea, Brampton, Cumbria	North West England	Dog	Positive	Negative
303	6	2017-06-28	Ash Lea, Brampton, Cumbria	North West England	Dog	Positive	Negative
304	3	03/07/2017	Ash Lea, Brampton, Cumbria	North West England	Dog	Positive	Negative
305	6	2017-07-04	Ash Lea, Brampton, Cumbria	North West England	Dog	Positive	Negative
273	5	2017-06-14	Kinmount estate Annan, Dumfriesshire	South West Scotland	Deer (Roe deer male)	Positive	Positive
233	8	2017-04-21	Dumfries and Galloway	South West Scotland	Deer (Red deer)	Negative	Negative
196	3	2017-04-06	Speddoch, Dumfries	South West Scotland	X	Positive	Negative
198	4	2017-04-14	Kelso, Scottish Borders	South East Scotland	X	Positive	Negative
199	9	2017-04-14	Kelso, Scottish Borders	South East Scotland	X	Positive	Negative
200	8	2017-04-14	Kelso, Scottish Borders	South East Scotland	X	Positive	Negative
201	8	2017-04-14	Kelso, Scottish Borders	South East Scotland	X	Positive	Negative
229	7	2017-04-05	Springfield, Fife	Central Scotland East	Deer (Roe deer, male)	Positive	Negative
230	7	2017-05-04	Springfield, Fife	Central Scotland East	Deer (male)	Positive	Positive
231	5	2017-05-09	Springfield, Fife	Central Scotland East	Deer (male)	Positive	Negative
232	3	2018-05-20	Springfield, Fife	Central Scotland East	Deer (male)	Positive	Negative
191	5	2017-03-29	Springfield, Fife	Central Scotland East	Deer (young female)	Positive	Negative
192	6	2017-03-27	Springfield, Fife	Central Scotland East	Deer (female)	Positive	Negative
193	6	2017-03-28	Springfield, Fife	Central Scotland East	Deer (female)	Positive	Negative
245	4	X/05/17	Springfield, Fife	Central Scotland East	Deer (Roe deer, male)	Positive	Negative
246	4	X/05/17	Springfield, Fife	Central Scotland East	Dog (puppy)	Positive	Negative
194	3	2017-04-08	Giffordtown, Fife	Central Scotland East	Dog	Positive	Negative
228	5	2017-05-07	Charlottetown, Fife	Central Scotland East	Deer (Roe deer, male)	Positive	Negative
235	5	2017-05-10	Charlottetown, Fife	Central Scotland East	Deer (Roe deer, male)	Positive	Negative
313	6	2017-05-08	Forgandenny, Perth	Central Scotland East	Fox	Positive	Negative
314	8	2017-06-01	Forgandenny, Perth	Central Scotland East	Deer (Roe deer)	Negative	Negative
315	4	2017-05-30	Forgandenny, Perth	Central Scotland East	Fox	Negative	Negative
316	4	2017-06-13	Forgandenny, Perth	Central Scotland East	Deer (Roe deer)	Positive	Negative
317	3	2017-06-23	Forgandenny, Perth	Central Scotland East	Human	Positive	Negative
267	3	2017-05-20	The ross comrie, Perthshire	Central Scotland East	Dog	Negative	Negative
268	5	2017-05-26	The ross comrie, Perthshire	Central Scotland East	Dog	Positive	Negative
269	5	2017-05-29	The ross comrie, Perthshire	Central Scotland East	Dog	Negative	Negative
270	6	2017-05-30	The ross comrie, Perthshire	Central Scotland East	Dog	Negative	Negative
271	6	2017-06-01	The ross comrie, Perthshire	Central Scotland East	Dog	Negative	Negative
272	6	2017-06-13	The ross comrie, Perthshire	Central Scotland East	Dog	Positive	Negative
212	4	2017-04-10	Inverness	The Highlands, Scotland	X	Positive	Negative
209	4	2017-04-09	Lochinver, Sutherland	The Highlands, Scotland	Dog	Positive	Negative
210	3	2017-04-10	Lochinver, Sutherland	The Highlands, Scotland	Red panda (Highland Wildlife Park)	Positive	Negative
211	3	2017-04-20	Lochinver, Sutherland	The Highlands, Scotland	Red panda (Highland Wildlife Park)	Positive	Negative
248	3	2017-05-17	Quinag, Sutherland	The Highlands, Scotland	Deer (Red deer)	Positive	Negative
252	5	2017-05-17	Quinag, Sutherland	The Highlands, Scotland	Deer (Red deer)	Positive	Negative
253	4	2017-05-17	Kylesku Sutherland	The Highlands, Scotland	Dog	Positive	Negative
254	6	2017-05-12	Kinlochbervie, Sutherland	The Highlands, Scotland	Deer (Muntjac)	Negative	Negative
249	8	2017-05-17	Kinlochbervie, Sutherland	The Highlands, Scotland	Deer (Red deer)	Positive	Negative
250	5	2017-05-17	Kinlochbervie, Sutherland	The Highlands, Scotland	Deer (Red deer)	Positive	Negative
247	4	2017-05-17	Kinlochbervie, Sutherland	The Highlands, Scotland	Deer (Roe deer)	Positive	Negative
208	6	2017-04-09	Kinlochbervie, Sutherland	The Highlands, Scotland	Human	Positive	Negative
334	5	2017-07-18	Isle of Eriskay, south of South Uist	The Western Isles, Scotland	Grass (questing ticks)	Positive	Negative
336	7	2017-07-21	South Glendale, South Uist	The Western Isles, Scotland	Sheep	Positive	Negative
332	3	2017-07-21	South Glendale, South Uist	The Western Isles, Scotland	Sheep	Positive	Negative
337	5	2017-07-20	Garrynamonie , South Uist	The Western Isles, Scotland	Sheep	Negative	Negative
335	6	2017-07-20	South Lochboisdale, South Uist	The Western Isles, Scotland	Sheep	Negative	Negative
300	8	2017-06-27	Boisdale, South Uist	The Western Isles, Scotland	Dog	Positive	Negative
327	7	2017-07-13	Boisdale, South Uist	The Western Isles, Scotland	Dog (puppy)	Positive	Negative
295	5	2017-06-14	Daliburgh, South Uist	The Western Isles, Scotland	Grass (questing ticks)	Positive	Positive
293	5	2017-06-13	Kildonan, South Uist	The Western Isles, Scotland	Grass (questing ticks)	Negative	Negative
292	4	2017-06-08	Bornais, South Uist	The Western Isles, Scotland	Grass (questing ticks)	Negative	Negative
297	4	2017-06-24	Bornais, South Uist	The Western Isles, Scotland	Grass (questing ticks)	Positive	Negative
294	6	2017-06-18	Bornais, South Uist	The Western Isles, Scotland	Cat	Positive	Negative
338	4	2017-07-16	Bornish, South Uist	The Western Isles, Scotland	Human	Positive	Negative
326	7	2017-07-05	Loch Eynort, South Uist	The Western Isles, Scotland	Dog	Positive	Negative
323	3	2017-07-16	Loch Eynort, South Uist	The Western Isles, Scotland	Grass (questing ticks)	Positive	Negative
299	5	2017-06-27	Loch Eynort, South Uist	The Western Isles, Scotland	Horse	Positive	Negative
290	7	2017-06-04	Loch Eynort, South Uist	The Western Isles, Scotland	Grass (questing ticks)	Positive	Negative
291	9	2017-06-05	Howmore, South Uist	The Western Isles, Scotland	Human	Negative	Negative
301	4	2017-06-25	Loch Skipport, South Uist	The Western Isles, Scotland	Grass (questing ticks)	Positive	Negative
296	8	2017-06-26	Southern Isles Vets, South Uist	The Western Isles, Scotland	Dog	Positive	Negative
333	3	2017-07-19	Torlum, Isle of Benbecula	The Western Isles, Scotland	Sheep	Positive	Negative
325	5	2017-07-05	Balivanich, Isle of Benbecula	The Western Isles, Scotland	Dog	Positive	Negative
324	6	2017-07-17	Claddach Illeray, North Uist	The Western Isles, Scotland	Sheep	Negative	Negative
298	8	2017-06-25	Langass Woodland, North Uist	The Western Isles, Scotland	Dog	Positive	Negative
X=no data available

## Sheet: Regional tick information
Regions (number of tick pools)		B. burgdorferi (%)	B. miyamotoi (%)
	South West England (31)	0.613	0.032
	South East England (14)	0.714	0.143
England	East England (19)	0.842	0.105
	North East England (4)	1	0
	North West England (17)	0.471	0.059
	Greater London (2)	0.5	0
England Average		0.667	0.069
	South West Scotland (3)	0.667	0.333
	South East Scotland (4)	1	0
Scotland	Central Scotland East (23)	0.739	0.043
	The Highlands, Scotland (12)	0.917	0
	The Western Isles, Scotland (24)	0.75	0.042
Scotland Average		0.788	0.045
England + Scotland Average		0.719	0.059

## Sheet: Tick origin information
Tick origin (number of tick pools)	B. burgdorferi (%)	B. miyamotoi (%)
Deer (55 )	0.727	0.055
Dog (51)	0.647	0.039
Grass (questing ticks) (8)	0.75	0.125
Fox (7)	0.857	0.143
Human (7)	0.429	0
Sheep (6)	0.5	0
Cat (3)	0.667	0
Hedgehog (2)	1	0.5
Ailurus fulgens (2)	1	0
Horse (1)	1	0
X (11)	1	0.091
X=no data available
